# Supplementary material for: Determination of Dicofol in Tea Using Surface-Enhanced Raman Spectroscopy Coupled Chemometrics
Source: Molecules. 2023 Jul 8;28(14):5291. doi: 10.3390/molecules28145291 (PMC10386380; doi:10.3390/molecules28145291)
Supplement: Supplementary file 1 [file molecules-28-05291-s001.zip]

Archive with 1 entries (1 files):
- molecules-2450334-supplementary.pdf
